# Supplementary material for: Distinct Arnica montana L. extracts modulate human T cell activation in different ways via differential inhibition of NFκB and NFAT pathways
Source: Front Immunol. 2025 Oct 15;16:1655212. doi: 10.3389/fimmu.2025.1655212 (PMC12568507; doi:10.3389/fimmu.2025.1655212)
Supplement: Supplementary file 1 [file DataSheet1.zip]

Archive with 6 entries (6 files):
- BerschneiderK_ArnicaExtracts_SupplementaryFigures.pdf
- __MACOSX/._BerschneiderK_ArnicaExtracts_SupplementaryFigures.pdf
- BerschneiderK_ArnicaExtracts_SupplementaryTable-S1.pdf
- __MACOSX/._BerschneiderK_ArnicaExtracts_SupplementaryTable-S1.pdf
- BerschneiderK_ArnicaExtracts_SupplementaryTable-S2.pdf
- __MACOSX/._BerschneiderK_ArnicaExtracts_SupplementaryTable-S2.pdf
